# Supplementary material for: An Optimized High-Throughput Neutralization Assay for Hepatitis E Virus (HEV) Involving Detection of Secreted Porf2
Source: Viruses. 2019 Jan 15;11(1):64. doi: 10.3390/v11010064 (PMC6356577; doi:10.3390/v11010064)
Supplement: Supplementary file 1 [file viruses-11-00064-s001.zip]

Archive with 6 entries (5 files):
- Fig in sup/
- Fig in sup/Fig 1.tif
- Fig in sup/Fig 2.tif
- Fig in sup/supplementary figures.docx
- Fig in sup/Table 1.docx
- Fig in sup/Table 2.docx
